# Supplementary material for: A Quantitative Chemometric Study of Pharmaceutical Tablet Formulations Using Multi-Spectroscopic Fibre Optic Probes
Source: Pharmaceuticals (Basel). 2024 Dec 9;17(12):1659. doi: 10.3390/ph17121659 (PMC11677398; doi:10.3390/ph17121659)
Supplement: Supplementary file 1 [file pharmaceuticals-17-01659-s001.zip]

Archive with 1 entries (1 files):
- pharmaceuticals-3327285-supplementary.pdf
